# Supplementary material for: Comparative Proteomic Analyses Provide New Insights into Low Phosphorus Stress Responses in Maize Leaves
Source: PLoS One. 2014 May 23;9(5):e98215. doi: 10.1371/journal.pone.0098215 (PMC4032345; doi:10.1371/journal.pone.0098215)
Supplement: Table S1 — The identified differentially expressed proteins and the sequences of the identified peptides. (XLS) [file pone.0098215.s001.xls]

## Sheet: Sheet1
Supporting Information Table S1. Identified differentially expressed proteins and the sequence of the identified peptides.
Spot No. (a)	Protein name(b)	Plant Species(c)	gi Number(d)	Thr. MW(Da) /pI(e)	Exp. MW(Da) /pI(f)	Cov (%) (g)	Sco (h)	QM (i)	The sequence of the identified peptides(j)
P1	ATP synthase beta subunit	Bouteloua curtipendula	gi|150035719	35248/5.52	50900/5.57	57	96	15	R.VRAVAMSATDGLMR.G Oxidation (M)
									R.IFNVLGEPIDNLGPVDTSATFPIHR.S
									K.LSIFETGIK.V
									K.VVDLLAPYR.R
									K.VVDLLAPYRR.G
									K.TVLIMELINNIAK.A
									K.AHGGVSVFGGVGER.T
									K.VALVYGQMNEPPGAR.M
									K.VALVYGQMNEPPGAR.M Oxidation (M)
									R.VGLTALTMAEYFR.D Oxidation (M)
									K.QDVLLFIDNIFR.F Gln->pyro-Glu (N-term Q)
									R.FVQAGSEVSALLGR.M
									R.MPSAVGYQPTLSTEMGSLQER.I
									K.GIYPAVDPLDSTSTMLQPR.I
									R.IVGKDHYETAQR.V
P2	ribulose-1,5-bisphosphate carboxylase/oxygenase large subunit	Sorghastrum nutans	gi|144583486	52935/6.34	24200/7.01	16	75	10	R.AMHAVIDR.Q
									R.QKNHGMHFR.V
									K.NHGMHFR.V
									K.LEGEREITLGFVDLLR.D
									R.EITLGFVDLLR.D
									R.VALEACVQAR.N
									R.DLAREGNEIIK.A
									R.EGNEIIKAACK.W
									K.WSAELAAACEIWK.E
									K.EIKFDGFK.A
P3	guanine nucleotide-binding protein beta subunit	Zea mays	gi|226498574	36670/6.13	42200/6.8	44	87	10	R.GHNGEVTAIATPIDNSPFIVSSSR.D
									R.LWDLSTGLTTR.R
									K.DVLSVAFSVDNR.Q
									K.LWNTLGECK.Y
									K.YTIGGDLGGGEGHNGWVSCVR.F
									R.FSPNTFQPTIVSGSWDR.T
									K.VWNLTNCK.L
									K.DGVTLLWDLAEGKR.L
									R.LYSLDAGSIIHSLCFSPNR.Y
									R.YWLCAATQDSVK.I
P4	ribulose bisphosphate carboxylase/oxygenase activase, chloroplastic precursor	Zea mays	gi|162458161	48079/6.29	48400/5.88	37	84	16	K.GLAYDISDDQQDITR.G
									K.SYNFDNMMDGFYIAK.G
									K.VPLILGIWGGK.G
									K.VPLILGIWGGKGQGK.S
									K.SFQCELVFAK.M
									K.MGITPIMMSAGELESGNAGEPAK.L
									K.MSCLFINDLDAGAGR.M
									K.MSCLFINDLDAGAGR.M Oxidation (M)
									R.VPIIVTGNDFSTLYAPLIR.D
									K.FYWAPTR.E
									K.FYWAPTREDR.I
									R.WVSETGVENIAR.K
									R.KLVNSK.E
									K.LLEYGHMLVAEQENVK.R
									K.LLEYGHMLVAEQENVKR.V
									K.RVQLADK.Y
P5	50S ribosomal protein L10	Zea mays	gi|226529501	24517/8.86	26600/6.27	56	107	10	R.EQLEGCYLLAGIK.Y
									R.DALPETCR.L
									K.AIEGTPWEALKPCMK.G
									K.GMNAWLFVHTEEVPAALKPYR.A
									K.GMNAWLFVHTEEVPAALKPYR.A Oxidation (M)
									R.AFQKEER.V
									R.VEETNDFVGAVFEGK.F
									K.FYGPGDFK.A
									R.AEVYATLLGALQGPATSLVATLQAPAR.D
									R.DVVAVLSAYVR.K
P6	Glutathione S-transferase	Zea mays	gi|194703484	27421/4.97	33600/5.51	48	85	9	K.EVLPSPLTSASEPPPLFDGTTR.L
									R.LYVAYLCPFAQR.A
									K.IVAIDLADRPAWYK.E
									K.YIDSNFEGPSLLPEDHAK.Q
									K.QQFAEELLGYTDAFNK.A Gln->pyro-Glu (N-term Q)
									K.QQFAEELLGYTDAFNK.A
									R.FQILYSNIK.N
									K.FIEEVNKIDAYTQTK.L
									K.LDPQFLLEQTK.K
P7	ATP synthase subunit gamma, chloroplastic	Zea mays	gi|110278822	40107/8.44	36100/6.27	29	165	16	K.KVALVVLTGER.G
									K.VALVVLTGER.G
									R.GLCGSFNNNVLK.K
									R.IDELKQLGLQYTVVSVGK.K
									K.QLGLQYTVVSVGK.K Gln->pyro-Glu (N-term Q)
									K.QLGLQYTVVSVGK.K
									K.QLGLQYTVVSVGKK.G Gln->pyro-Glu (N-term Q)
									K.QLGLQYTVVSVGKK.G
									K.KGNAYFQR.R
									K.GNAYFQR.R
									R.RPYIPLER.D
									K.FVSLVR.S
									R.SDPIIQTLLPMSPK.G
									R.SDPIIQTLLPMSPK.G Oxidation (M)
									R.ALQESLASELAAR.M
									R.MSAMSSATDNAIELR.K
P8	Fructose-1,6-bisphosphatase	Zea mays	gi|194703704	38078/5.59	45100/7.28	36	76	10	R.HVLNEQSR.N
									R.GDFTILLSHIVLGCK.F
									K.AGLAQLIGLAGETNVQGEEQK.K
									K.KLDVLSNEVFVK.A
									R.TCVLVSEEDEEATFVDPK.L
									K.DGSPPR.S
									R.YIGSMVADVHR.T
									R.TLLYGGVFLYPADEK.N
									R.TLLYGGVFLYPADEKNPNGK.L
									R.SPIFLGSYDDVEEIK.A
P10	ribulose-1,5-bisphosphate carboxylase/oxygenase large subunit	Zea mays	gi|11467200	53295/6.33	35100/7.31	39	187	29	-.MSPQTETKASVGFK.A Oxidation (M)
									R.ACYECLR.G
									R.GGLDFTKDDENVNSQPFMR.W
									R.GGLDFTKDDENVNSQPFMR.W Oxidation (M)
									K.DDENVNSQPFMR.W
									K.DDENVNSQPFMR.W Oxidation (M)
									R.DRFVFCAEAIYK.A
									R.FVFCAEAIYK.A
									K.AQAETGEIK.G
									K.GHYLNATAGTCEEMIK.R
									K.GHYLNATAGTCEEMIK.R Oxidation (M)
									K.GHYLNATAGTCEEMIKR.A
									K.GHYLNATAGTCEEMIKR.A Oxidation (M)
									K.RAVFAR.E
									R.DNGLLLHIHR.A
									R.AMHAVIDR.Q Oxidation (M)
									R.QKNHGMHFR.V Gln->pyro-Glu (N-term Q)
									R.QKNHGMHFR.V
									R.QKNHGMHFR.V Oxidation (M)
									K.NHGMHFR.V
									K.NHGMHFR.V Oxidation (M)
									R.MSGGDHIHSGTVVGK.L Oxidation (M)
									R.EITLGFVDLLR.D
									R.EITLGFVDLLRDDFIEK.D
									R.DDFIEKDR.S
									R.VALEACVQAR.N
									R.DLAREGNEIIK.A
									K.WSAELAAACEIWK.E
									K.EIKFDGFK.A
P11	glutamine synthetase	Zea mays	gi|195619796	42148/5.5	52700/6.08	29	78	9	K.VIAEYIWVGGSGIDIR.S
									R.TISKPVEDPSELPK.W
									R.AAQIFSDPK.V
									K.VAAQVPWFGIEQEYTLLQK.D
									R.EDGGFEEIKR.A
									R.AILNLSLR.H
									R.HDLHISAYGEGNER.R
									K.HETASIGTFSWGVANR.G
									K.GYLEDR.R
P12	pyruvate,orthophosphate dikinase	Zea mays	gi|168586	103356/5.71	92000/5.68	29	160	25	R.FAYDSFR.R
									R.FLDMFGNVVMDIPR.S
									R.FLDMFGNVVMDIPR.S Oxidation (M)
									K.QLELAVLAVFNSWESPR.A
									R.SINQITGLR.G
									R.GTAVNVQCMVFGNMGNTSGTGVLFTR.N
									K.KLYGEFLVNAQGEDVVAGIR.T
									K.LYGEFLVNAQGEDVVAGIR.T
									K.NLMPQAYDELVENCNILESHYK.E
									K.EMQDIEFTVQENR.L
									R.LWMLQCR.T
									R.LWMLQCR.T Oxidation (M)
									K.IAVDMVNEGLVEPR.S
									K.IAVDMVNEGLVEPR.S Oxidation (M)
									R.AETSPEDVGGMHAAVGILTER.G
									K.LVTIGGHVLR.E
									R.TEHMFFASDER.I
									R.TEHMFFASDER.I Oxidation (M)
									R.QMIMAPTLELR.Q
									R.LLPYQR.S
									R.SDFEGIFR.A
									K.LSEVNPMLGFR.G
									R.LGISYPELTEMQAR.A
									K.FIPVYLAQGILQHDPFEVLDQR.G
									K.VGICGEHGGEPSSVAFFAK.A
P13	ascorbate_peroxidase	Zea mays	gi|194707280	27325/5.28	31400/5.85	42	82	11	K.AYPTVNEDYLK.A
									K.AYPTVNEDYLK.A
									K.NCAPLMLR.L
									K.NCAPLMLR.L Oxidation (M)
									R.LAWHSAGTFDVATK.T
									K.NPAEQAHGANAGLEIAIR.L
									R.QDKPEPPPEGR.L Gln->pyro-Glu (N-term Q)
									R.QDKPEPPPEGR.L
									R.LPDATQGSDHLR.Q
									K.ALLSDPSFRPLVDK.Y
									K.YAADEDAFFADYAEAHLK.L
P14	ribulose-1,5-bisphosphate carboxylase/oxygenase large subunit	Calophyllum membranaceum	gi|331704204	19423/6.19	25800/6.11	28	77	6	-.LTYYTPEYETK.D
									K.DTDILAAFR.V
									R.ALRLEDLR.I
									R.IPPAYSK.T
									K.TFQGPPHGIQVER.D
									K.TFQGPPHGIQVERDK.L
P15	OSJNBa0067K08.7	Oryza sativa Japonica Group	gi|21740778	32406/9.21	32500/6.43	16	72	6	R.LGEHGITVVLTAR.D
									R.LGEHGITVVLTARDAER.G
									R.DAERGEAAAAALR.A
									R.GEAAAAALR.A
									K.MLTEALLPLFRR.S Oxidation (M)
									R.FLAQVKDGTWR.G
P16	elongation factor Tu	Zea mays	gi|226508704	50790/6.07	51600/5.48	38	108	17	K.TTLTAALTMVLASVGGSAPK.K
									K.KYDEIDAAPEER.A
									K.YDEIDAAPEER.A
									R.GITINTATVEYETETR.H
									R.HYAHVDCPGHADYVK.N
									K.ALEALMGNPTLKR.G
									K.RGDDEWVDCIFK.L
									R.GDDEWVDCIFK.L
									K.LVDSVDSYIPVPQR.Q
									K.IGDTVDIVGIR.D
									K.TMDDAMAGDNVGLLLR.G
									K.TMDDAMAGDNVGLLLR.G Oxidation (M)
									K.FEAVVYVLK.K
									R.HSPFFPGYRPQFYMR.T
									K.MCMPGDR.I
									K.MCMPGDRIK.M
									K.MVVQLIQPVACEQGMR.F
P17	asparaginyl-tRNA synthetase, cytoplasmic 3	Zea mays	gi|226507460	63464/6.05	69800/6.39	40	170	22	R.IRDVLAAGAAR.A
									R.LTATGTSVLVEGVIKEPPEGTK.Q
									R.VLEVGEVDAAVYPLPK.G
									K.LRDVVHLR.S
									R.IRHQLAYASHR.F
									R.HQLAYASHR.F
									R.ENPKPSDSEIEAAK.V
									K.GDVVAQLK.A
									K.QEISTAVDELNR.A
									R.KDDGSIAFENDFFK.R
									K.WLLDHCQEDMEFMVK.N
									R.LELVSSTPFVR.I
									K.AVELLK.N
									K.VEWGIDLASEHER.Y
									R.YLTEDIFK.K
									K.KPVIVYNYPK.G
									K.VGELIGGSQR.E
									R.LDVLKQR.I
									K.HSGFGLGFER.M
									R.MILFATGMENIR.D
									R.MILFATGMENIR.D Oxidation (M)
									K.FYAQIMGK.- Oxidation (M)
P18	Phosphoenolpyruvate carboxylase	Zea mays	gi|194703414	39081/8.87	26200/7.03	24	80	8	R.AIPWIFSWTQTR.F
									R.FHLPVWLGVGAAFK.F
									K.FAIDKDVR.N
									K.EMYNEWPFFR.V Oxidation (M)
									R.DKYVETQQLLLQIAGHK.D
									K.YVETQQLLLQIAGHK.D
									K.DILEGDPFLK.Q
									K.EFADENKPAGLVK.L
P19	ribulose-1,5-bisphosphate carboxylase/oxygenase large subunit	Sorghastrum nutans	gi|144583486	52935/6.34	33800/7.1	31	179	23	R.ACYECLR.G
									R.GGLDFTKDDENVNSQPFMR.W
									R.GGLDFTKDDENVNSQPFMR.W Oxidation (M)
									K.DDENVNSQPFMR.W
									R.WRDR.F
									R.DRFVFCAEAIYK.A
									R.FVFCAEAIYK.A
									K.AQAETGEIK.G
									K.GHYLNATAGTCEEMIKR.A
									K.GHYLNATAGTCEEMIKR.A Oxidation (M)
									R.DNGLLLHIHR.A
									R.QKNHGMHFR.V Gln->pyro-Glu (N-term Q)
									R.QKNHGMHFR.V
									R.QKNHGMHFR.V Oxidation (M)
									K.NHGMHFR.V
									K.NHGMHFR.V Oxidation (M)
									K.LEGEREITLGFVDLLR.D
									R.EITLGFVDLLR.D
									R.DDFIEKDR.S
									R.VALEACVQAR.N
									R.DLAREGNEIIK.A
									K.WSAELAAACEIWK.E
									K.EIKFDGFK.A
P20	pyruvate,orthophosphate dikinase	Zea mays	gi|168586	103356/5.71	92500/5.79	19	108	21	R.FAYDSFR.R
									R.FLDMFGNVVMDIPR.S
									R.FLDMFGNVVMDIPR.S Oxidation (M)
									R.SINQITGLR.G
									R.LWMLQCR.T
									R.LWMLQCR.T Oxidation (M)
									K.IAVDMVNEGLVEPR.S
									K.IAVDMVNEGLVEPR.S Oxidation (M)
									K.MVEPGHLDQLLHPQFENPSAYK.D
									K.LVTIGGHVLR.E
									R.EGEWLSLNGSTGEVILGK.Q
									R.TEHMFFASDER.I
									R.TEHMFFASDER.I Oxidation (M)
									R.QMIMAPTLELR.Q Gln->pyro-Glu (N-term Q)
									R.QMIMAPTLELR.Q
									R.LLPYQR.S
									R.SDFEGIFR.A
									K.LSEVNPMLGFR.G
									K.LSEVNPMLGFR.G Oxidation (M)
									R.LGISYPELTEMQAR.A
									K.FIPVYLAQGILQHDPFEVLDQR.G
P21	esterase-like protein	Chlamydomonas reinhardtii	gi|159481289	35250/9.16	35200/6.13	15	77	7	R.ATRINVR.A
									R.INVRASVAAGSSAATR.T
									R.TFHTLPDGK.K
									K.LELLVQK.A
									K.QMVTR.F Oxidation (M)
									K.QMVTRFLFR.D Oxidation (M)
									R.DPILSLK.L
P22	ribulose-1,5-bisphosphate carboxylase/oxygenase large subunit	Saccharum hybrid cultivar SP-80-3280	gi|48478779	53323/6.33	58900/6.69	28	107	15	K.LTYYTPEYETK.D
									K.DTDILAAFR.V
									K.TFQGPPHGIQVER.D
									K.YGRPLLGCTIKPK.L
									R.ACYECLR.G
									K.DDENVNSQPFMR.W
									R.FVFCAEAIYK.A
									R.DNGLLLHIHR.A
									R.QKNHGMHFR.V Oxidation (M)
									K.NHGMHFR.V
									K.NHGMHFR.V Oxidation (M)
									R.EITLGFVDLLR.D
									R.DDFIEKDR.S
									R.VALEACVQAR.N
									K.WSAELAAACEIWK.E
P23	ribulose-1,5-bisphosphate carboxylase/oxygenase large subunit	Miscanthus sinensis	gi|144583480	50611/6.58	40800/7.05	29	111	14	-.MSPQTETKASVGFK.A Oxidation (M)
									K.LTYYTPEYETK.D
									K.DTDILAAFR.V
									K.TFQGPPHGIQVER.D
									K.YGRPLLGCTIKPK.L
									R.ACYECLR.G
									R.GGLDFTKDDENVNSQPFMR.W
									K.DDENVNSQPFMR.W
									R.DRFVFCAEAIYK.A
									R.FVFCAEAIYK.A
									K.AQAETGEIK.G
									K.GHYLNATAGTCEEMIK.R
									K.GHYLNATAGTCEEMIKR.A
									R.DDFIEKDR.S
P24	ribulose-1,5-bisphosphate carboxylase/oxygenase large subunit	Parodiophyllochloa ovulifera	gi|164565071	49936/6.44	35200/7.34	21	74	13	R.ACYECLR.G
									R.FVFCAEALYK.A
									K.AQAETGEIK.G
									R.DNGLLLHIHR.A
									R.AMHAVIDR.Q
									K.NHGMHFR.V
									K.NHGMHFR.V Oxidation (M)
									K.ALRMSGGDHVHAGTVVGK.L
									R.MSGGDHVHAGTVVGK.L
									R.MSGGDHVHAGTVVGK.L Oxidation (M)
									R.EITLGFVDLLR.D
									R.DDFIEKDR.S
									R.VALEACVQAR.N
P25	NADP-dependent oxidoreductase P1	Zea mays	gi|226528403	39196/6.23	39800/6.1	43	109	12	K.EYVEGYPR.E
									K.EYVEGYPREEHMELLR.G
									R.NLYLSCDPYMRPK.M
									R.ESYTAAFVPGDTITGYGVAR.V
									K.KGETVFVSAASGAVGQLVGQFAR.L
									R.FGFHDAFNYK.E
									R.FGFHDAFNYKEEPDLGAALK.R
									R.IAVCGLISQYNLADGEK.D
									R.IAVCGLISQYNLADGEKDAVR.N
									K.HLYPQYEAWVLPYIR.D
									R.DGTLAYVEDVAEGLESAPK.A
									K.ALIGLFHGR.N
P26	ribulose-1,5-bisphosphate carboxylase/oxygenase large subunit	Miscanthus capensis	gi|125991663	49935/6.46	39800/7.08	38	171	24	K.LTYYTPEYETK.D
									K.DTDILAAFR.V
									K.TFQGPPHGIQVER.D
									K.YGRPLLGCTIKPK.L
									R.ACYECLR.G
									R.GGLDFTKDDENVNSQPFMR.W
									R.GGLDFTKDDENVNSQPFMR.W Oxidation (M)
									K.DDENVNSQPFMR.W
									R.DRFVFCAEAIYK.A
									R.FVFCAEAIYK.A
									K.AQAETGEIK.G
									K.GHYLNATAGTCEEMIK.R
									K.GHYLNATAGTCEEMIKR.A
									K.GHYLNATAGTCEEMIKR.A Oxidation (M)
									R.DNGLLLHIHR.A
									R.QKNHGMHFR.V Oxidation (M)
									K.NHGMHFR.V
									K.NHGMHFR.V Oxidation (M)
									K.LEGEREITLGFVDLLR.D
									R.EITLGFVDLLR.D
									R.EITLGFVDLLRDDFIEK.D
									R.DDFIEKDR.S
									R.VALEACVQAR.N
									R.DLAREGNEIIK.A
P27	fructose-bisphosphate aldolase, cytoplasmic isozyme 1	Zea mays	gi|195612198	38464/6.26	48400/6.79	36	77	10	R.LSSINLENVESNR.Q
									K.TSDGKPFVDVLIAGGVVPGIK.V
									K.VDKGTVEIAGTDGETTTQGLDSLGAR.C
									K.GTVEIAGTDGETTTQGLDSLGAR.C
									K.YYEAGAR.F
									K.VGPAGQGQPSELAVR.Q
									K.VSAEVIAEYTVAALR.R
									K.VSAEVIAEYTVAALRR.T
									K.LEVLKPWTLSFSFGR.A
									K.YAGSGAGDAAASESLYVK.G
P28	1-aminocyclopropane-1-carboxylate oxidase	Zea mays	gi|195613470	40884/5.9	48300/6.43	39	78	11	R.GLVESGVSSVPELFR.H
									R.AVDGGVNYSSNVDLYNSPAASWR.D
									R.DTIQILLGPNRHPDLADR.I
									R.AEVLEWEVR.A
									R.LLSQGLGLRPEALEDASCADGK.L
									K.LMVCHYYPHCPEPER.T
									K.LMVCHYYPHCPEPER.T Oxidation (M)
									R.VSIGIFFSPGKR.G
									K.RGDSVFYGPLPELVSSENPPK.Y
									R.GDSVFYGPLPELVSSENPPK.Y
									R.NFTMSEFYGTFFSR.D
P29	universal stress protein 2	Gossypium arboreum	gi|166203459	19194/5.44	45000/6.42	28	83	8	R.QIGVAMDFSK.G Gln->pyro-Glu (N-term Q)
									R.QIGVAMDFSK.G Gln->pyro-Glu (N-term Q); Oxidation (M)
									R.QIGVAMDFSKGSK.A Oxidation (M)
									K.WTIDNLVDK.G
									R.DKICESVADLK.L
									K.ICESVADLK.L
									K.LDCLVMGSR.G
									K.LDCLVMGSRGLGTIQR.- Oxidation (M)
P30	S-adenosylmethionine synthetase	Zea mays	gi|194689980	43390/5.57	55700/6.17	22	92	9	R.NIGFVSNDVGLDADHCK.V
									K.VLVNIEQQSPDIAQGVHGHFTK.R
									K.TQVTVEYR.N
									K.EHVIKPVIPEQYLDEK.T
									K.TIFHLNPSGR.F
									R.FVIGGPHGDAGLTGR.K
									K.IIIDTYGGWGAHGGGAFSGK.D
									K.TAAYGHFGR.D
									K.TAAYGHFGRDDPDFTWEVVKPLK.S
P31	Peptide methionine sulfoxide reductase	Zea mays	gi|293332177	20662/5.65	25600/5.58	30	72	6	R.TEVGYSQGHR.H
									R.SGIYYYTAEQETLAR.E
									K.QKEWQDAIVTEVLPAR.R
									K.EWQDAIVTEVLPAR.R
									R.RFYPAEEYHQQYLEK.G
									R.FYPAEEYHQQYLEK.G
P32	elongation factor G	Sorghum bicolor	gi|242076604	85339/5.42	85000/5.58	24	128	14	R.INIIDTPGHVDFTLEVER.A
									R.LGANFFR.T
									K.AIVWTGEELGAK.F
									K.GTISASFVPVLCGSAFK.N
									K.GTDPEDPEIIFER.Q
									K.IMTDPFVGSLTFVR.I
									K.IMTDPFVGSLTFVR.I Oxidation (M)
									K.DTITGETLCDPDKPVVLER.M
									K.VAIEPKTK.A
									K.LAQEDPSFHFSR.D
									K.VEANVGAPQVNYR.E
									R.FEPLEAGSGYEFK.S
									K.GLEESLPNGVLAGYPVVDFR.A
									R.VEVITPEEHLGDVIGDLNSR.R
P33	succinyl-CoA ligase beta-chain	Zea mays	gi|226510248	45507/5.99	47500/5.74	26	73	9	R.LNIHEYQGAELMGK.Y
									R.GAAAGSVQEVNDALK.N
									K.LSLTNEMYFAITLDR.K
									K.LSLTNEMYFAITLDRK.T
									K.GGTSIEDLAEKYPDMIIK.V
									K.LNFDDNAAFR.Q
									R.DTTQEDPREVAAAK.A
									K.AILVNIFGGIMK.C
									K.CDVIASGIVNAAK.Q
P34	glycerophosphodiester phosphodiesterase	Zea mays	gi|195619594	41688/5.28	47000/5.74	20	79	8	R.FSVIGHR.G
									R.SFNDAGR.F
									K.VGKPLLR.R
									K.FDDSLEYTEEELTR.I
									K.DRPILFSSFQPDAAQLMR.K
									K.DRPILFSSFQPDAAQLMR.K Oxidation (M)
									K.LCLAGGLQGIVSEAR.G
									R.GATTPNFSQR.E
P35	glutathione S-transferase	Zea mays	gi|226505920	23512/5.54	29500/6.16	65	125	10	K.AAAGNPDTLGDCPFSQR.V
									K.LVDLGNKPEWFLNISPEGK.V
									K.CIADSDVITQVIEEK.F
									K.FPTPSLVTPPEYASVGSK.I
									K.IFPAFVK.F
									K.ALLDELQALDDHLK.A
									K.AHGPYINGENVSATDLSLGPK.L
									K.LFHLQIALEHFK.G
									K.LFHLQIALEHFKGWK.I
									K.TKPSEEHVIAGWAPK.V
P36	Rubisco large subunit-binding protein subunit alpha	Zea mays	gi|226493235	61419/5.2	69000/5.44	23	72	11	K.EIAFDQGSR.A
									R.AIELADPMENAGASLIR.E
									R.AIELADPMENAGASLIR.E Oxidation (M)
									K.AVAAISAGNDEFVGTMIAEAIDK.V
									R.GYISPQFVTNLEK.S
									K.SIVEFENAR.I
									K.EIIPLLEQTTQLR.A
									K.APGFGER.R
									K.ALLQDIAIVTGAEYQSK.D
									K.LSGGVAVVK.V
									K.ALVAPAALIAHNAGVEGEVIVDK.I
P37	alpha-1,4-glucan-protein synthase [UDP-forming]	Zea mays	gi|162463414	41691/5.75	47000/6.24	37	103	12	R.NLDFLEMWR.A
									K.VPEGFDYELYNR.N
									K.YIYTIDDDCFVAK.D
									K.NLLSPSTPFFFNTLYDPYR.E
									R.GYPFSLR.E
									R.YVDAVMTIPK.G Oxidation (M)
									K.GTLFPMCGMNLAFDR.D
									K.GTLFPMCGMNLAFDR.D Oxidation (M)
									R.DLIGPAMYFGLMGDGQPIGR.Y
									R.YDDMWAGWCVK.V
									K.TGLPYIWHSK.A
									K.CYIYLSGQVK.E
P38	ketol-acid reductoisomerase	Sorghum bicolor	gi|242091437	63644/5.88	67600/6	19	75	11	R.NLFPLLPEAFK.G
									K.QIGVIGWGSQGPAQAQNLR.D Gln->pyro-Glu (N-term Q)
									K.QIGVIGWGSQGPAQAQNLR.D
									K.SFEEAR.A
									K.EVNGAGINSSFAVHQDVDGR.A
									R.RYTEQGMDEESAYK.N
									K.GMLEVYNSLSEEGKK.E
									K.EGLPAFPMGNIDQTR.M
									K.EGLPAFPMGNIDQTR.M Oxidation (M)
									R.GVAFMVDNCSTTAR.L
									R.GVAFMVDNCSTTAR.L Oxidation (M)
P39	beta-D-glucosidase precursor	Zea mays	gi|162464369	64299/6.72	65400/6.68	25	130	16	K.GESNWDHFCHNFPER.I
									R.IMDGSNADIGANSYHMYK.T
									R.FSISWPR.I
									K.GTVEGGINQDGIDYYK.R
									K.GTVEGGINQDGIDYYKR.L
									K.YGGFLDK.T
									K.VCFDNFGDK.V
									K.VCFDNFGDKVK.N
									R.VPYGTSFLDEQAK.E
									R.SMDINLGWFLEPVVR.G
									R.SMDINLGWFLEPVVR.G Oxidation (M)
									R.GDYPFSMR.S
									R.ERLPFFSDK.Q
									K.RLDYIQR.H
									R.YGIVYVDRK.N
									K.ESAKWLK.E
P40	Chaperonin 10 Kd subunit	Zea mays	gi|195643284	25751/7.74	30000/5.76	42	74	6	K.TVGGILLPSTAQTKPQGGEVVAVGAGR.T
									K.HLILKEDDIIGILETDDVK.D
									K.VAEAEDKTPGGLILTETTK.E
									K.EKPSIGTVVAVGPGPLDEEGKR.Q
									K.YAGSEFKGADGTAYIVLR.A
									K.GADGTAYIVLR.A
P41	hsp70 (AA 6 - 651)	Petunia x hybrida	gi|20559	71137/5.07	78300/5.58	19	75	9	R.TTPSYVGFTDTER.L
									K.QFAAEEISSMVLTK.M
									K.NAVVTVPAYFNDSQR.Q
									R.IINEPTAAAIAYGLDKK.A
									K.ATAGDTHLGGEDFDNR.M
									R.MVNHFVQEFKR.K
									R.ARFEELNMDLFR.K
									K.SSVHDVVLVGGSTR.I
									K.NALENYAYNMR.N
P42	beta-D-glucosidase precursor	Zea mays	gi|343227637	63463/6.75	65200/6.54	22	78	11	R.VGNENGVQLLSPSEIPR.R
									K.GESNWDHFCHNFPER.I
									R.FSISWPR.I
									K.GTVEGGINQDGIDYYKR.L
									R.VPYGTSFLDEQAK.E
									R.VPYGTSFLDEQAKER.S
									R.SMDINLGWFLEPVVR.G Oxidation (M)
									R.GDYPFSMR.S
									R.ERLPFFSDK.Q
									K.EKPLPMEAALNDYKR.L
									K.ESAKWLK.E
P43	lipoxygenase	Zea mays	gi|93211180	102447/6.11	90700/5.63	20	83	12	R.MLTVTASVEASPAIGQMYFQR.A
									K.LVTGGDSSTAVTFDCNSWVHSK.F
									R.SGLHALLPALRPLLINK.K
									K.SKLDPEVYGPAESAITK.E
									R.LFILDYHDVFLPYVHK.V
									K.VRELQDATLYASR.T
									R.AFTHGPDATDAWLWK.L
									K.AHVLTHDTGYHQLVSHWLR.T
									R.THCCVEPYIIAANR.Q
									R.YTMEINALAR.E
									R.QWASEYVNVYYK.S
									K.KDEPWWPVLDTR.D
P44	Phosphoglycerate_kinase	Zea mays	gi|223975935	43227/5.21	48200/5.58	55	170	15	R.ADLNVPLDENQNITDDTR.I
									R.AAIPTIQYILSK.G
									K.VILSSHLGRPK.G
									K.FSLAPLVGR.L
									R.LSELLGIQVQK.A
									K.LVAALPNGGVLLLENVR.F
									K.LASLADLYVNDAFGTAHR.A
									K.FLQPSVAGFLLQK.E
									K.ELDYLVGAVSSPK.R
									K.RPFAAIVGGSK.V
									K.VSSKIGVIESLLEK.C
									K.CDILLLGGGMIFTFYK.A
									K.AQGLPVGASLVEEDKLELATSLLAK.A
									K.TVIWNGPMGVFEFDK.F
									K.VGVADVMSHISTGGGASLELLEGK.E
P45	MCM2-related protein	Arabidopsis thaliana	gi|1565223	55111/7.27	46700/5.58	21	73	6	K.TALALAMFGGQEKNIK.G Oxidation (M)
									K.GASAVGLTAAVHK.D
									R.EWTLEGGALVLADR.G
									R.CSVIAAANPVGGRYDSSK.S
									K.DVVDPVTDEMLAEFVVNSHFKSQPK.G
									R.ESMNGQGVSIATRHLESMIR.M
P46	GDP-D-mannose-3',5'-epimerase	Zea mays	gi|212275446	43337/5.99	56300/6.73	30	82	10	K.TVTAYGEYTYAELER.E
									R.ISITGAGGFIGSHIAR.R
									R.FFYASSACIYPEFK.Q
									R.FHNIYGPFGTWK.G
									R.FEMWGDGLQTR.S
									R.FEMWGDGLQTR.S Oxidation (M)
									R.SFTFIDECVEGVLR.L
									R.KLPIHHIPGPEGVR.G
									R.FTYFWIK.E
									K.VVSTQAPVQLGSLR.A
P47	phosphoribulokinase	Zea mays	gi|195645472	46078/5.75	47900/5.51	26	81	13	K.STFMR.R
									K.GVTALDPR.A
									R.ANNFDLMYEQVK.A
									R.ANNFDLMYEQVK.A Oxidation (M)
									K.IFVIEGLHPMFDER.V
									K.IFVIEGLHPMFDER.V Oxidation (M)
									K.QYADAVIEVLPTQLIPNDDEGK.V
									R.KLTCSYPGIK.F
									R.LDELIYVESHLSNLSTK.F
									K.FYGEVTQQMLK.H
									K.FYGEVTQQMLK.H Oxidation (M)
									K.IRDLYEQIVAER.A
									R.DLYEQIVAER.A
P48	Fructose-1,6-bisphosphate aldolase	Zea mays	gi|223975775	38408/6.37	41900/6.29	19	77	7	K.RLASIGLENTEANR.Q
									R.LASIGLENTEANR.Q
									R.EAAYYQQGAR.F
									R.TVVSIPNGPSELAVK.E
									K.EAAWGLAR.Y
									R.ATPEQVAAYTLK.L
									K.AAQDALLLR.A
P49	APx1 - Cytosolic Ascorbate Peroxidase	Zea mays	gi|226504576	27482/5.65	31000/7.3	53	104	12	K.SCAPLMLR.L
									R.LAWHSAGTFDVSSR.T
									K.HQSELAHGANAGLDIAVR.L
									R.EDKPQPPPEGR.L
									K.QMGLSDQDIVALSGGHTLGR.C Gln->pyro-Glu (N-term Q)
									K.QMGLSDQDIVALSGGHTLGR.C Gln->pyro-Glu (N-term Q); Oxidation (M)
									K.QMGLSDQDIVALSGGHTLGR.C Oxidation (M)
									R.SGFEGAWTTNPLVFDNSYFK.E
									K.ELLSGDKEGLLQLPSDK.A
									K.ALLSDPVFRPLVEK.Y
									K.AFFDDYK.E
									K.AFFDDYKEAHLK.L
P50	enolase 1	Zea mays	gi|162458207	48262/5.2	62600/5.63	53	104	12	-.MAVTITWVKAR.Q
									R.QIFDSR.G
									R.GNPTVEVDVGLSDGSYAR.G
									R.GAVPSGASTGIYEALELR.D
									K.KIPLYQHIANLAGNK.T
									K.TLVLPVPAFNVINGGSHAGNK.L
									K.LAMQEFMILPTGASSFK.E
									K.YGQDATNVGDEGGFAPNIQENK.E
									K.AINEKTCNALLLK.V
									K.VNQIGSVTESIEAVR.M
									K.RAGWGVMASHR.S
									R.AGWGVMASHR.S
									K.FRAPVEPY.-
P51	adenosylhomocysteinase	Zea mays	gi|226491362	53898/5.63	64000/6.26	25	80	11	K.DLSQADFGR.L
									R.LEIELAEVEMPGLMACR.A
									R.AEFGPSKPFAGAR.I
									K.GETLEEYWWCTER.C
									R.LVGVSEETTTGVKR.L
									K.SKFDNLYGCR.H
									K.FDNLYGCR.H
									R.HSLPDGLMR.A
									K.VAVVCGYGDVGK.G
									K.DIIMVDHMR.K
									R.WVFPETNTGIIVLAEGR.L
P52	NADP-dependent oxidoreductase P1	Zea mays	gi|226528403	39196/6.23	43800/6.93	43	109	12	K.EYVEGYPR.E
									K.EYVEGYPREEHMELLR.G
									R.NLYLSCDPYMRPK.M
									R.ESYTAAFVPGDTITGYGVAR.V
									K.KGETVFVSAASGAVGQLVGQFAR.L
									R.FGFHDAFNYK.E
									R.FGFHDAFNYKEEPDLGAALK.R
									R.IAVCGLISQYNLADGEK.D
									R.IAVCGLISQYNLADGEKDAVR.N
									K.HLYPQYEAWVLPYIR.D
									R.DGTLAYVEDVAEGLESAPK.A
									K.ALIGLFHGR.N
P53	APx1 - Cytosolic Ascorbate Peroxidase	Zea mays	gi|226504576	27482/5.65	31300/6.02	52	115	12	K.NYPTVSAEYSEAVEK.A
									K.SCAPLMLR.L
									R.LAWHSAGTFDVSSR.T
									R.EDKPQPPPEGR.L
									K.QMGLSDQDIVALSGGHTLGR.C Gln->pyro-Glu (N-term Q)
									K.QMGLSDQDIVALSGGHTLGR.C
									K.QMGLSDQDIVALSGGHTLGR.C Oxidation (M)
									R.SGFEGAWTTNPLVFDNSYFK.E
									K.ELLSGDKEGLLQLPSDK.A
									K.ALLSDPVFRPLVEK.Y
									K.AFFDDYK.E
									K.AFFDDYKEAHLK.L
									R.SGGDDYGR.G
P54	maize 20S proteasome alpha subunit	Zea mays	gi|162463728	27500/6.1	30300/6.71	34	80	8	R.HITIFSPEGR.L
									R.LYQVEYAFK.A
									K.LLDQTSVTHLFPITK.Y
									K.WGYEMPVDVLAK.W
									K.CDPAGHFFGHK.A
									K.ATEIEVGVVR.K
									K.ATEIEVGVVRK.D
									R.ALTTEEIDQHLTAISERD.-
P55	SAM-dependent methyltransferases	Zea mays	gi|223942327	29443/6.71	71300/6.49	37	103	9	-.MANLFLKQAK.Q Oxidation (M)
									K.HVVGTDTSAQQLAYATR.L
									R.FYAQAR.S
									R.SVLRPGHGVLAAWCYTEPR.V
									R.LYHGSQGFWAPNR.R
									R.LYHGSQGFWAPNRR.M
									R.SADFPFDPVEGEK.H
									K.HTGPFQFSTHR.R
									K.TVTYPIFLR.I
P56	14-3-3 protein	Zea mays	gi|194701240	29411/4.8	36400/5.29	50	106	10	M.SPSEPTREESVYMAK.L
									K.LAEQAERYEEMVEFMER.V
									R.YEEMVEFMER.V
									R.YEEMVEFMER.V Oxidation (M)
									R.IISSIEQKEEGR.G
									R.ICDGILALLDSHLVPSAGGAESK.V
									K.AAQDIALADLAPTHPIR.L
									R.LGLALNFSVFYYEILNSPDR.A
									K.DSTLIMQLLR.D
									R.DNLTLWTSDTNEDGGDEIK.D
P57	UDP-sulfoquinovose synthase	Zea mays	gi|226530866	53048/8.39	54800/7.21	31	100	12	R.RAFDNQLGLDSLTPITSIQNR.V
									R.AFDNQLGLDSLTPITSIQNR.V
									K.SFEPDAAVHFGEQR.S
									R.SAPYSMIDR.S
									R.SAPYSMIDR.S Oxidation (M)
									K.VHDSHNIAFTCK.A
									R.ATDLNQGVVYGVR.T
									R.TDETAMHEELSNR.F
									R.FDYDGVFGTALNR.F
									R.FCVQAAVGHPLTVYGK.G
									R.DTVQCVELAIANPAKPGEFR.V
									R.VFNQFTEQFSVNELAK.L
P58	chaperonin GroEL	Oryza sativa Japonica Group	gi|115488160	61150/5.12	69100/5.39	24	80	10	R.AIELYDPMENAGAALIR.E
									R.AIELYDPMENAGAALIR.E Oxidation (M)
									R.GYISPQFVTNLEK.S
									K.EILPILEKTTQLR.A
									K.LRGILNVAAIK.A
									K.APSFGER.R
									K.AVLQDIAIVTGAEFLAK.D
									K.DLGLLVENATEEQLGTAR.K
									K.VTIHQTTTTLIADAASKDEIQAR.V
									K.ALVAPASLIAHNAGVEGEVVVEK.I
P59	RNase	Vitis vinifera	gi|147843505	37318/5.63	40300/5.35	28	76	9	-.MRPVDDIVTFPFVKASR.V Oxidation (M)
									K.QMDYLLSALENLGR.L Oxidation (M)
									R.FNGATMTSQGK.F Oxidation (M)
									R.GIEVNPNK.I
									K.LLEQAIR.L
									K.EYEEKDECMAR.Y Oxidation (M)
									K.DECMAR.Y Oxidation (M)
									K.NLDEWIVRQGK.Q
									K.VVWKNIVCQFGDSR.A
P60	phosphogluconate dehydrogenase	Zea mays	gi|224033647	53204/6.09	58300/6.69	31	82	13	K.GFPISVYNR.T
									R.GLLYLGMVVSGGEEGAR.N
									R.NGPSLMPGGSFEAYK.Y
									K.VAAQVPDSGPCVTYIGK.G
									K.WTVQQAAELSVAAPTIEASLDSR.F
									R.FLSGLKDER.V
									K.ICSYAQGMNIIK.A
									K.ICSYAQGMNIIKAK.S
									K.GWGLNLGELAR.I
									R.DRLPANLVQAQR.D
									R.LPANLVQAQR.D
									R.DYFGAHTYER.V
									R.VDMPGSFHTEWFK.I
P61	glutathione S-transferase 4	Zea mays	gi|162460024	24726/5.77	30400/6.27	46	96	13	K.VYGWAISPFVSR.A
									R.ALLALEEAGVDYELVPMSR.Q
									R.ALLALEEAGVDYELVPMSR.Q Oxidation (M)
									R.QDGDHRRPEHLAR.N Gln->pyro-Glu (N-term Q)
									R.QDGDHRRPEHLAR.N
									R.RPEHLAR.N
									K.VPVLEDGDLTLFESR.A
									R.KHKPELLGGGR.L
									K.HKPELLGGGR.L
									R.NQAVVDENVEK.L
									K.KVLEVYEAR.L
									K.VAQFMPVGAGAPK.E
									K.VAQFMPVGAGAPK.E Oxidation (M)
P62	spermidine synthase	Zea mays	gi|223946537	35255/5.15	39600/5.65	27	75	8	K.SDYQSVMVFQSSTYGK.V
									K.VLVLDGVIQVTER.D
									K.KVLVIGGGDGGVLR.E
									K.VLVIGGGDGGVLR.E
									R.HSSVEQIDICEIDK.M
									K.QFFPHLAVGFEDPR.V Gln->pyro-Glu (N-term Q)
									K.QFFPHLAVGFEDPR.V
									K.FYNSEIHTASFCLPSFAK.R
P63	6-Phosphogluconolactonase	Zea mays	gi|224029461	28956/5.08	33500/5.56	27	78	8	K.LLIFDSEEDLAVSLAK.Y
									R.GAFTAVLSGGSLIEALR.K
									R.GAFTAVLSGGSLIEALRK.L
									R.KLTEPPYLDSVDWSK.W
									K.LTEPPYLDSVDWSK.W
									K.WHVFWVDER.V
									K.LAYDGFLSK.V
									K.DSPKPPPER.I
P64	Nucleoside diphosphate kinase Group I	Zea mays	gi|293332239	16820/6.84	19400/7.28	48	84	9	R.GLIGDIISR.F
									K.FMNVER.S
									K.FMNVER.S Oxidation (M)
									K.DVVLTGR.R
									R.RIIGATRPWEAAPGTIR.G
									R.IIGATRPWEAAPGTIR.G
									R.GDYAVEVGR.N
									K.EIALWFPEGVAQWK.S
									K.SNLHPWIYEA.-
P65	RNA-binding protein	Zea mays	gi|195655323	7977/4.36	40100/5.28	67	97	7	R.SGAGDDYDSGYNSK.S
									R.SGAGDDYDSGYNSKSGTDDYGR.G
									K.SGTDDYGR.G
									K.SGTDDYGRGEGGYNK.S
									K.SGGDDDYGR.S
									R.SGGDGYGR.S
									R.SGGDDYGR.G
S1	Ferredoxin--nitrite reductase, chloroplastic	Zea mays	gi|128350	63815/6.05	72300/6.25	23	92	10	K.WLGLFHR.R
									R.GVTLPDVPAILDGLR.A
									R.LQAADMFELAR.L
									R.LTVEQNIVLPNVSNER.L
									R.LDALLAEPLLQEQR.L
									K.IVEAADIFVGGR.V
									K.DLVPIVADLLVER.F
S2	Integrin-linked protein kinase family protein	Arabidopsis thaliana	gi|18415205	52927/5.71	32800/6.05	19	84	11	M.EEDYQQPRFTIGR.Q
									R.FTIGRQSSMAPEK.I
									R.FTIGRQSSMAPEK.I Oxidation (M)
									R.DIDDRTALHVAACQGLK.D
									K.DVVELLLDRK.A
									K.HPMAPMHVK.T Oxidation (M)
									K.HPMAPMHVKTAR.E
									K.HPMAPMHVKTAR.E Oxidation (M)
									R.GMSYLHEIK.G
									R.GMSYLHEIKGDPIIHR.D
									R.MRPLTCFQNFEHK.K
S3	glutamate-1-semialdehyde 2,1-aminomutase	Zea mays	gi|195639018	99244/8.79	37400/5.47	20	88	6	R.FVNSGTEACMGALR.L
									K.FEGCYHGHADSFLVK.A
									K.QDGALLVFDEVMTGFR.L
									R.LSYGGAQEYFGITPDVTTLGK.I
									K.IIGGGLPVGAYGGR.R
									R.GMFGFFFTGGPVHNFGDAK.K
S4	F1-ATP synthase, beta subunit	Sorghum bicolor	gi|4388533	49219/5.25	65900/5.49	54	175	19	R.FDEGLPPILTALEVLDNNIR.L
									R.LVLEVAQHLGENMVR.T
									R.LVLEVAQHLGENMVR.T Oxidation (M)
									R.TIAMDGTEGLVR.G
									R.VLNTGSPITVPVGR.A
									R.GDITTNHFLPIHR.E
									R.EAPAFVEQATEQQILVTGIK.V
									K.VVDLLAPYQR.G
									K.TVLIMELINNVAK.A
									K.AHGGFSVFAGVGER.T
									K.CALVYGQMNEPPGAR.A
									K.CALVYGQMNEPPGAR.A Oxidation (M)
									R.VGLTGLTVAEHFR.D
									R.DAEGQDVLLFIDNIFR.F
									R.FTQANSEVSALLGR.I
									R.QISELGIYPAVDPLDSTSR.M Gln->pyro-Glu (N-term Q)
									R.QISELGIYPAVDPLDSTSR.M
									R.MLSPHVLGEDHYNTAR.G
									K.NLQDIIAILGMDELSEDDKLTVAR.A
S5	Diacylglycerol kinase	Zea mays	gi|11994267	54430/6.22	75600/5.88	15	74	10	R.YELER.S
									R.SKNVELQHK.E
									R.MEHLAKSPR.L
									K.GMANDQHK.K Oxidation (M)
									K.GMANDQHKK.E Oxidation (M)
									K.GLNIYVEPR.V
									K.GLNIYVEPRVK.E
									K.GPISITLRHR.L
									R.SSAWVSFDGKDR.K
									R.SIHDGLHWNLRK.T
S6	NADP-dependant malate dehydrogenase	Zea mays	gi|334085713	36704/5.05	79700/5.58	42	107	11	-.MISNHLLFK.L Oxidation (M)
									K.LASGEVFGQDQPIALK.L
									K.ALNAVASR.N
									K.VLVVGNPCNTNALICLK.N
									K.NFHALTR.L
									K.AGVFYDK.V
									K.VSNVTIWGNHSTTQVPDFLNAK.I
									K.IDGRPVK.E
									K.WLEEEFTLTVQK.R
									R.SSAASTAVSIVDAIR.S
									R.SKGDGDYELASDVLMDDFLWER.I
S7	early dehydration inducible protein	Craterostigma plantagineum	gi|38641280	10107/5.52	22300/6.1	31	72	6	-.MQHHQLQR.Q
									M.QHHQLQRQNSMDTSK.R
									R.QNSMDTSK.R Gln->pyro-Glu (N-term Q)
									R.QNSMDTSKR.D
									R.QNSMDTSKR.D Oxidation (M)
									K.RDENITDEGAVEK.K
S8	sucrose-phosphatase 1	Zea mays	gi|162463022	47583/5.48	63900/6.19	27	87	9	R.FGALWESVYCEDSLLVFSTGR.S
									R.NIVVAETVSFSELK.L
									K.VSFFVDK.K
									K.IIYSGGQDLDILPQGAGK.G
									K.FYVLYEK.W
									R.LFITQTGSDSWVGR.F
									R.FDLWESEGDVR.V
									R.VCSLSSLALILK.A
									K.AESPEGFVLTHIQK.T
S9	probable cinnamyl alcohol dehydrogenase	Zea mays	gi|162460804	39226/5.95	59000/6.59	29	75	8	R.DATGHLSPYSYTLR.N
									K.VLYCGICHTDIHQAK.N
									K.YPMVPGHEVVGEVVEVGPEVAK.Y
									K.YPMVPGHEVVGEVVEVGPEVAK.Y Oxidation (M)
									K.YGVGDVVGVGVIVGCCR.E
									K.HFGLTTPGLR.G
									K.LVLLGVIGEPLSFVSPMVMLGR.K Oxidation (M)
									K.MGYVNEALER.L
S10	transketolase	Zea mays	gi|194708072	68547/5.46	18100/6.02	17	74	11	-.MGHVLYDEVMR.Y Oxidation (M)
									R.FEALGWHTIWVK.N
									K.SHWSR.H
									R.QKLPHLPGTSIEGVEK.G Gln->pyro-Glu (N-term Q)
									R.QKLPHLPGTSIEGVEK.G
									K.AADELRK.E
									K.ESVLPAAVTAR.I
									R.ISIEAGSTLGWQK.Y
									K.YVGAQGK.A
									K.FGASAPAGTIYK.E
									K.EYGITVESIIAAAK.S
S11	succinate dehydrogenase flavoprotein subunit,mitochondrial precursor	Zea mays	gi|195647178	68625/6.08	76600/6.27	34	138	17	R.WHMYDTVK.G
									K.GSDWLGDQDSIQYMCR.E
									K.AVIELENYGLPFSR.T
									R.AFGGQSLDFGK.G
									R.TGHAMLHTLYGQAMK.H
									R.TGHAMLHTLYGQAMK.H Oxidation (M)
									R.ASNTILATGGYGR.A
									R.AYFSATSAHTCTGDGNAMVAR.A
									R.AYFSATSAHTCTGDGNAMVAR.A Oxidation (M)
									K.DHIYLHLNHLPPEVLK.E
									K.ERLPGISETAAIFAGVDVTK.E
									R.LGANSLLDIVVFGR.A
									R.VMQNNAAVFR.T Oxidation (M)
									R.TQETLEEGCELISK.T
									K.TWESFHDVK.L
									K.HSLGYWENEK.V
									R.LAYRPVHMNTLDDEVESFPPK.A
S12	phosphoglucomutase, cytoplasmic 1	Zea mays	gi|162463106	63286/5.46	76800/5.8	31	98	15	K.ATTPFDGQKPGTSGLR.K
									K.ATTPFDGQKPGTSGLRK.K
									K.DAVQIITKMAAANGVR.R
									R.VWVGQNSLMSTPAVSAVIR.E
									K.ATGAFILTASHNPGGPK.E
									K.TIFDFEAIKK.L
									K.FTFCYDALHGVAGAYAK.H
									K.HIFVEELGADESSLLNCVPK.E
									K.EDFGGGHPDPNLTYAK.E
									K.SSSNVEPPEFGAAADGDADR.N
									R.QHWATYGR.H Gln->pyro-Glu (N-term Q)
									R.QHWATYGR.H
									R.HYYTR.Y
									R.YLFGDGSR.L
									R.VYIEQYER.D
S13	ferredoxin--nitrite reductase	Zea mays	gi|195615808	66652/6.47	72300/6.37	34	134	16	R.AAVSVPPPAAAGEQVPTER.L
									R.AGGYWVLK.E
									K.WLGLFHR.R
									R.FMMRLK.L
									R.LKLPNGVTTSEQTR.Y
									R.YLASVIEAYGADGCADVTTR.Q
									R.GVTLPDVPAILDGLR.A
									K.DGEFGFNLLVGGFISPK.R
									K.QEGLSYVGLHVPVGR.L Gln->pyro-Glu (N-term Q)
									R.LQAADMFELAR.L
									R.LADEYGTGELR.L
									R.LTVEQNIVLPNVSNER.L
									R.LDALLAEPLLQEQR.L
									K.IVEAADIFVGGR.V
									R.VGSDSHLADVYR.K
									K.DLVPIVADLLVER.F
S14	Chain A, Crystal Structure Of The Complex Between Ferredoxin And Ferredoxin-Nadp+ Reductase	Zea mays	gi|13096165	35576/7.01	45300/7.19	37	121	13	K.EPYVGR.C
									K.ITGDDAPGETWHMVFSTEGK.I
									R.LYSIASSAIGDFGDSK.T
									K.RLIYTNDAGEIVK.G
									R.LIYTNDAGEIVK.G
									K.DPNATIIMLATGTGIAPFR.S
									K.DPNATIIMLATGTGIAPFR.S Oxidation (M)
									K.ERAPENFR.V
									R.APENFR.V
									R.EQTNAAGER.M
									R.MYIQTR.M
									K.DNTYVYMCGLK.G
									K.RGDQWNVEVY.-
S16	heat shock cognate 70 kDa protein 2	Zea mays	gi|293334615	71521/5.13	79700/5.38	27	113	16	R.VEIIANDQGNR.T
									R.TTPSYVAFTDSER.L
									K.VIPGSGDKPMIGVQFR.G
									K.VIPGSGDKPMIGVQFR.G Oxidation (M)
									K.QFSAEEISSMILNK.M
									K.NAVVTVPAYFNDSQR.Q
									R.QATKDAGVISGLNVMR.I Oxidation (M)
									R.IINEPTAAAIAYGLDKK.S
									R.LVNHFVQEFK.R
									R.ARFEELNMDLFR.K
									R.ARFEELNMDLFR.K Oxidation (M)
									R.FEELNMDLFR.K
									K.SSVHDVVLVGGSTR.I
									K.EQVFSTYSDNQPGVLIQVYEGER.A
									K.NTLENYAYNMR.N
									R.NTIRDDK.I
S17	hypothetical protein LOC100194029	Zea mays	gi|212722290	31917/9.11	37700/6.95	35	81	8	K.IGGGDDVFVGDIR.D
									K.MKPGFDPSK.G
									K.GGRPEFYFEEGSYPEQVDWIGQK.N
									R.KAEQYLADSGLPYTIIR.A
									K.AEQYLADSGLPYTIIR.A
									R.ADVAEVCIQALLFEESK.F
									K.AFDLASKPEGEGTPTTDFR.A
									R.ALFAQVNSR.F
S18	threonine synthase	Zea mays	gi|226504054	58091/6.44	66700/6.2	37	153	17	R.RPAEENIR.E
									R.RPAEENIREEAAR.L
									R.GPAQGFSAWYEPFPPAPGGDPNER.Y
									R.YSLDEVVYR.S
									R.YPGSYWR.D
									R.DLFDSR.V
									R.TAWPYGSGVWSK.K
									R.EHLGGMNDLWVK.H
									K.HCGISHTGSFK.D
									K.DLGMTVLVSQVNR.L
									K.DLGMTVLVSQVNR.L Oxidation (M)
									R.EVTAELPIYLANSLNPLR.L
									K.GFEMCR.V
									R.LVCAQAANANPLYR.Y
									K.ATDGIVEEATEEELMDATALADR.T
									R.TGMFACPHTGVALAALFK.L
									K.DMVCQYANPPISVK.A
S19	formate dehydrogenase 1	Zea mays	gi|195640660	41678/6.32	57300/6.89	34	74	10	K.IVGVFYK.A
									K.AGEYADKNPNFVGCVEGALGIR.G
									K.NPNFVGCVEGALGIR.G
									K.HIEDMHVLITTPFHPAYVTAER.I
									R.NFLPGYQQVVQGEWNVAGIAHR.A
									R.LKPFNCNLLYHDR.L
									K.FEEDLDAMLPK.C
									K.CDVIVINTPLTEK.T
									K.GVIVVNNAR.G
									K.GEDFPVQNYIVK.E
S20	ferredoxin	Zea mays	gi|162458489	41180/7.55	45400/6.15	51	157	16	-.MAAVTAAAVSLPSSSSSPAAAK.A
									K.EPYVGR.C
									R.ITGDQAPGETWHMVFSTEGEVPYR.E
									R.LYSIASSALGDFGDSK.T
									K.RLVYTNDQGEVVK.G
									K.GVCSNFLCDLKPGAEVK.I
									K.DPNATIIMLATGTGIAPFR.S
									K.MFFEEHEDYK.Y
									K.MFFEEHEDYK.Y Oxidation (M)
									K.EMAPDNFR.L
									R.LDFAVSR.E
									K.MYIQTR.M
									R.MAEYKEELWELLK.K
									K.DNTYVYMCGLK.G
									K.DGINWLDYK.K
									K.KSEQWNVEVY.-
S21	ACI14	Zea mays	gi|195619258	35238/6.1	46200/6.89	39	128	12	R.TVICVGDVHGYITK.L
									R.RVLDFLLALPTR.Y
									R.VLDFLLALPTR.Y
									R.GPGFEGMHVQGR.R
									R.GPGFEGMHVQGR.R Oxidation (M)
									K.ERWNPK.K
									K.GSIYDAQPTFESYGVAHGSPDLAK.A
									K.AVPEEHKR.F
									R.TIDLNEQLR.V
									K.QTIIVSGHHGK.L
									K.LHIDGLR.F
									R.FIIDEGGGYEDKPIAAIVFPSK.T
S22	thioredoxin homolog2	Zea mays	gi|162459002	13202/6.19	17200/6.73	53	76	6	K.AEFDAHMTK.A Oxidation (M)
									K.LVVIDFTAAWCGPCR.A
									R.AIAPLFVEHAK.K
									K.KFTQVVFLK.V
									K.EVTAAYEVEAMPTFHFVK.N
									K.EVTAAYEVEAMPTFHFVKNGK.T Oxidation (M)
S23	phosphoribulokinase	Zea mays	gi|226498182	45121/5.84	54300/5.24	18	73	9	R.RLTSVFGGAAEPPK.G
									R.ANNFDLMYEQVK.A
									K.IFVIEGLHPMFDER.V
									K.IFVIEGLHPMFDER.V Oxidation (M)
									R.KPDFDAFIDPQK.Q
									K.FYGEVTQQMLK.H
									K.FYGEVTQQMLK.H Oxidation (M)
									K.IRDLYEQIVAER.A
									R.DLYEQIVAER.A
S24	alanine aminotransferase 2	Zea mays	gi|226531608	53716/6.73	67200/7.32	38	125	16	R.KPLDYEELNENVK.R
									K.IIFTNVGNPHALGQKPLTFPR.Q
									K.HYLAMAPGGLGAYSDSR.G
									R.DGYPSDPELIYLTDGASK.G
									K.GVMQILNTIIR.N
									K.GVMQILNTIIR.N Oxidation (M)
									R.AMVMINPGNPTGQCLSEANIK.E
									K.GYWGECGQR.G
									R.GGYFEMTNLPPK.T
									R.MMTDGFNSCR.N
									R.NVVCNFTEGAMYSFPQIR.L
									R.NVVCNFTEGAMYSFPQIR.L Oxidation (M)
									K.LLEATGISTVPGSGFGQK.E
									K.KFNDSFMEQYEGYSR.L
									K.FNDSFMEQYEGYSR.L
									K.FNDSFMEQYEGYSR.L Oxidation (M)
S25	chloroplast light-harvesting complex I protein precursor Lhca3	Acetabularia acetabulum	gi|145079211	22154/5.73	30400/6.66	26	72	6	M.QTSVISKSVIAPK.T
									K.TVTKQSHHTLR.S
									K.QSHHTLR.S Gln->pyro-Glu (N-term Q)
									K.QSHHTLRSFNR.S Gln->pyro-Glu (N-term Q)
									K.YAEIMNGRWAMLGAAGCIAPEFLGK.L
									R.WAMLGAAGCIAPEFLGK.L
S26	6-phosphofructo-2-kinase	Zea mays	gi|2286155	43486/6.15	23700/5.16	16	89	6	R.YMLMKMAEGNCK.I
									K.MAEGNCK.I Oxidation (M)
									R.GRVGGDTVLSETGELYAK.K
									R.VGGDTVLSETGELYAK.K
									K.TATIWTSTLQR.T
									R.GESYLDVIQR.L
S27	Glyceraldehyde 3-phosphate dehydrogenase	Zea mays	gi|194700850	32076/6.4	54100/6.82	32	78	6	K.YDTVHGQWK.H
									K.TLLFGEKPVTVFGIR.N
									K.VIHDNFGIIEGLMTTVHAITATQK.T
									R.VPTVDVSVVDLTVR.I
									K.GIMGYVEEDLVSTDFTGDSR.S
									K.LVSWYDNEWGYSNR.V
S28	small ribosomal protein 4	Bucklandiella crispipila	gi|160415804	21705/10.31	56900/7.12	31	77	7	K.SNSINQSTSNK.K
									K.SNSINQSTSNKK.I
									R.LDNVIFRLGMASTIPGAR.Q
									R.LGMASTIPGARQLVNHR.H
									R.QLVNHRHILVNNR.I
									R.QKSQAMIIK.N Gln->pyro-Glu (N-term Q); Oxidation (M)
									K.SQAMIIKNIDFSQK.S Oxidation (M)
S29	UDP-sulfoquinovose synthase	Zea mays	gi|238014584	52990/8.39	63300/7.15	30	82	10	K.GYEVAIVDNLVR.R
									R.AFDNQLGLDSLTPITSIQNR.V
									R.SAPYSMIDR.S
									R.AVYTQHNNVIGTLNVLFAIK.E
									R.ATDLNQGVVYGVR.T
									R.TDETAMHEELSNR.F Oxidation (M)
									R.FDYDGVFGTALNR.F
									R.FCVQAAVGHPLTVYGK.G
									R.VFNQFTEQFSVNELAK.L
									R.VDTAQIMPSVSWKK.M
S30	maturase K	Boerhavia coccinea	gi|15340912	32576/9.98	20300/6.96	29	80	6	R.YPVKDASSLHLLR.F
									R.FFLYEYRNR.N
									R.NSLITSKNSISIFSK.R
									R.STSFEAPLGRIYFHVK.I
									K.GTSFLMHKWK.Y
									K.SVWIDLSDSDIIDRFGR.I
S31	Os02g0493300	Oryza sativa Japonica Group	gi|115446205	48804/6.34	59200/6.05	23	76	7	R.YLLDHGAHPEKADNK.G
									R.VVKILLDHNADCNK.I
									K.IVSAVYTPLLVAIYGSSLK.C
									K.DVNILFPLTSPMPTVPDWSVR.G
									R.GIIRHVNTLPGQK.D
									R.MMRPDWPK.A 2 Oxidation (M)
									R.QGAALMLLKEYQK.A Gln->pyro-Glu (N-term Q)
S32	serine hydroxymethyltransferase	Zea mays	gi|195622500	52014/6.84	69200/7.41	28	78	9	R.YYGGNDVIDEIENLCR.S
									R.IMGLDLPSGGHLTHGYYTAGGK.K
									K.ISATSIYFESLPYK.V
									K.VSAATGYIDYEKLEEK.A
									K.LIICGGSAYPR.D
									K.MVTDGTENHLVLWDLRPLGLTGNK.V
									K.NAVFGDSSALSPGGVR.I
									K.FADSFDMPGFTLESMK.Y
									K.FADSFDMPGFTLESMK.Y Oxidation (M)
S33	Phosphoserine aminotransferase	Zea mays	gi|194701280	45239/8.55	58400/7.39	34	108	9	R.GVYNFAAGPATLPLSVLK.R
									R.AQAELVDYHGSGMSIMEMSHR.G
									K.YTALPPFDAIAQNPEAR.F
									R.FLHICSNETIHGVEFK.D
									R.SGILVADMSSNFCSKPVDVSR.F
									R.FGVIYAGAQK.N
									K.NVGPSGVTIAIVR.K
									K.DLIGAAQPITPVMLDFK.T
									R.ASIYNAMPLAGVEK.L
S34	Os04g0620200	Oryza sativa Japonica Group	gi|115460610	31637/8.14	53500/5.41	29	74	6	K.DPKAIPAVHSVSVR.D
									R.DVGTEMTPIPSQDPSR.T
									K.EELELVSASPSIADLER.M
									K.EELELVSASPSIADLERMK.K Oxidation (M)
									R.AAAYEEAENFKHTAR.F
									R.QTGRVPGSCILCCSGCFCQH.-
S35	ACI14	Zea mays	gi|195619258	35238/6.1	47200/6.04	36	93	11	R.TVICVGDVHGYITK.L
									R.RVLDFLLALPTR.Y
									R.VLDFLLALPTR.Y
									R.GPGFEGMHVQGR.R
									R.GPGFEGMHVQGR.R Oxidation (M)
									K.ERWNPK.K
									K.GSIYDAQPTFESYGVAHGSPDLAK.A
									K.AVPEEHKR.F
									R.TIDLNEQLR.V
									K.LHIDGLR.F
									R.FIIDEGGGYEDKPIAAIVFPSK.T
									R.LGEVKPPLK.H
									K.LFHSGLAHK.A
									K.RFYTDFPPHEK.E
									R.FYTDFPPHEK.E
									K.WSYPGGGLNQIPGECTISGDVR.L
									K.LKEYVEDINER.F
									K.YILPDENLQGR.L
									R.LEITFDGDVMNGVACNLESR.G
									K.EIVGHVEPYSITGSLPLIR.E
									R.ELQDEGFDVQTAGYGLLK.T
S36	acetylornithine deacetylase	Zea mays	gi|226491976	49490/5.45	37400/6.11	41	132	14	R.VAQHVVDVLRPVSADTGGGPLLVR.K
									R.SNVIVEYPGTVPGR.V
									R.GTTDCLGHVALVAQLMR.R
									R.GTTDCLGHVALVAQLMR.R Oxidation (M)
									R.LGEVKPPLK.H
									K.LFHSGLAHK.A
									K.RFYTDFPPHEK.E
									R.FYTDFPPHEK.E
									K.WSYPGGGLNQIPGECTISGDVR.L
									K.LKEYVEDINER.F
									K.YILPDENLQGR.L
									R.LEITFDGDVMNGVACNLESR.G
									K.EIVGHVEPYSITGSLPLIR.E
									R.ELQDEGFDVQTAGYGLLK.T
S37	thioredoxin H-type	Zea mays	gi|195615214	13244/6.19	56500/6.32	53	84	8	K.LVVIDFTAAWCGPCR.A
									R.AIAPLFVEHAK.K
									K.KFTQVVFLK.V
									K.FTQVVFLK.V
									K.EVTAAYEVEAMPTFHFVK.N
									K.EVTAAYEVEAMPTFHFVK.N Oxidation (M)
									K.EVTAAYEVEAMPTFHFVKNGK.T Oxidation (M)
									K.NGKTVATIVGAR.K
S38	Pyridoxal 5-phosphate-Dependent Enzyme Arginine Decarboxylase	Zea mays	gi|219885457	71111/5.18	52900/5.71	21	76	13	K.SQFPMILR.F
									K.SQFPMILR.F Oxidation (M)
									R.IETLHNAFNSAMESTGYTSR.Y
									R.IETLHNAFNSAMESTGYTSR.Y Oxidation (M)
									R.YQGVFPIK.V
									K.HVVQDMVR.F
									K.DADYIALALSAR.A
									K.KFEPIIGIR.A
									K.FEPIIGIR.A
									K.FGMLADQIYEVAETLGK.E
									K.VYDAVSEAAGIYCNLVNEHGAK.W
									K.WLATLDCGGGLGVDYDGTR.S
									K.CDYNGVAHPVVCTESGR.A
S39	hypothetical protein	Zea mays	gi|226507242	38700/6.30	52000/7.1	54	114	13	-.MRLNTTPSGSMVSTLEK.N
									R.LNTTPSGSMVSTLEKNKPGR.I Oxidation (M)
									K.MPSIYNALVVK.G
									R.VRAVAMSATDGLMR.G Oxidation (M)
									R.AVAMSATDGLMR.G
									K.VVDLLAPYR.R
									R.EGNDLYKEMR.E Oxidation (M)
									K.EMRESGVINEK.K Oxidation (M)
									R.DVNKQDVLLFIDNIFR.F
									K.QDVLLFIDNIFR.F Gln->pyro-Glu (N-term Q)
									K.AMNLEMENNLKK.-
S40	Glyceraldehyde 3-phosphate dehydrogenase	Zea mays	gi|195622314	30450/6.32	54400/7	27	74	7	K.TLLFGEKPVTVFGIR.N
									R.AASFNIIPSSTGAAK.A
									R.VPTVDVSVVDLTVR.I
									R.VPTVDVSVVDLTVRIEK.G
									K.GIMGYVEEDLVSTDFTGDSR.S
									K.GIMGYVEEDLVSTDFTGDSR.S Oxidation (M)
									K.AGIALNDHFIK.L
S41	heat shock protein 40	Oryza sativa Japonica Group	gi|115448597	49580/8.93	25200/6.2	18	84	7	K.QSAHFYSVDITDK.E Gln->pyro-Glu (N-term Q)
									K.QSAHFYSVDITDKEAK.M
									K.MGLVCRVQSTAK.S Oxidation (M)
									K.FKLLYFEPEENGGLSLALQEDSVK.T
									K.TGKVTSAGMFFLGFPVYR.F Oxidation (M)
									K.VTSAGMFFLGFPVYR.F Oxidation (M)
									R.SELSKFESEYR.E
S42	hydroxyproline-rich glycoprotein-like protein	Arabidopsis thaliana	gi|18402131	62664/9.67	51600/6.26	16	81	9	-.MSRISTTSTTPSR.V
									R.AQDDNGLTGGKPK.S
									K.SAEEEMAVLAPQRAR.S
									K.EHQNSRFK.D
									K.VLTTCFSDMEDVMK.F 2 Oxidation (M)
									R.AVLKHFK.W
									K.KADTLQEAAVEYR.E
									K.ADTLQEAAVEYR.E
									K.MANLLDKSEQR.I Oxidation (M)
S43	AT5G50010 DNA binding transcription factors	Arabidopsis thaliana	gi|227202838	31261/5.44	26900/6.5	22	76	7	M.GQDRGFGFPTQR.L
									R.FLVFDQSGDQTTLLLASDIR.K
									R.FLVFDQSGDQTTLLLASDIRK.S
									K.SFETLKQHACPDMK.E Oxidation (M)
									K.QHACPDMKEELQR.S Oxidation (M)
									R.KILETSNESMR.D
									K.ILETSNESMR.D
S44	predicted protein	Physcomitrella patens subsp. patens	gi|168048747	35129/9.58	26900/6.48	29	75	7	-.MYCILAMK.A Oxidation (M)
									K.QGIPGHVVFCVWLSSR.L Gln->pyro-Glu (N-term Q)
									K.DSEGTTLHMYHQK.W
									K.NCHTIQLGGLPFQGHYQFSFWNR.F
									R.VCSLAVVLTTSGPMK.T Oxidation (M)
									R.VCSLAVVLTTSGPMKTSAR.S Oxidation (M)
									K.RLLNFFVLSAK.-
S45	GDP-mannose 3,5-epimerase 1	Zea mays	gi|195620882	43328/5.94	59800/6.4	42	102	13	K.TVTAYGEYTYAELER.E
									K.TVTAYGEYTYAELEREPYWPSEK.L
									R.ISITGAGGFIGSHIAR.R
									K.NEHMTEDMFCHEFHLVDLR.V
									R.FFYASSACIYPEFK.Q
									K.ESDAWPAEPQDAYGLEK.L
									R.FHNIYGPFGTWK.G
									R.FEMWGDGLQTR.S
									R.FEMWGDGLQTR.S Oxidation (M)
									R.SFTFIDECVEGVLR.L
									R.KLPIHHIPGPEGVR.G
									R.FTYFWIK.E
									K.VVSTQAPVQLGSLR.A
S46	glyceraldehyde-3-phosphate dehydrogenase A, chloroplastic precursor	Zea mays	gi|162461856	43182/7	54800/6.97	33	84	9	R.GDASPLDVIAINDTGGVK.Q
									K.YDSTLGIFDADVKPVGDNAISVDGK.V
									K.GTMTTTHSYTGDQR.L
									R.VPTPNVSVVDLVVQVSK.K
									K.KTLAEEVNQAFR.D
									K.TLAEEVNQAFR.D
									R.DAAANELTGILEVCDVPLVSVDFR.C
									K.VISWYDNEWGYSQR.V
									R.VVDLADICANQWK.-
S47	NADPH-dependent FMN reductase	Zea mays	gi|194704678	21603/5.95	31100/6.35	43	72	9	K.VYVVYYSMYGHVGK.L
									K.VYVVYYSMYGHVGK.L Oxidation (M)
									K.TWQVPETLPEEVLGK.M
									R.FGMMAAQMK.A
									R.FGMMAAQMK.A Oxidation (M)
									R.FGMMAAQMK.A 2 Oxidation (M)
									K.AFFDATGGLWR.E
									K.LFGMDQVQGGSPYGAGTFAADGSR.W
									R.WPSEVELEHAFHQGK.Y
S48	component of dynein regulatory complex	Chlamydomonas reinhardtii	gi|159478409	54633/8.38	16400/5.49	15	80	9	K.INAFWEITK.K
									R.HQVEIKVYK.Q
									R.EGDLGKDK.R
									K.QPGEEVLPTTGK.A
									R.TRNDMELR.R
									R.TRNDMELR.R Oxidation (M)
S49	SOUL heme-binding protein	Zea mays	gi|194704038	24220/7.85	84000/6.51	31	74	7	M.AMVLGMVLGK.I 2 Oxidation (M)
									K.IAMTAPVITTGSGSGGDGEK.I Oxidation (M)
									K.VTMQFLLPSK.Y Oxidation (M)
									K.VTMQFLLPSKYTR.V
									R.VEEAPRPTDERVVIR.E
									R.VVIREVPER.K
									K.GLKAALEK.D
S50	hypothetical protein LOC100275466	Zea mays	gi|226531001	41336/5.61	60500/5.87	18	78	7	R.TVEGHPYLQFASEDIGDPSVR.F
									R.FITYNHK.V
									R.NLGNNHFCHR.L
									K.ESCLNATIPTIR.K
									R.KISNIEYHLK.G
									K.ISNIEYHLK.G
									K.FDDGIFR.G
S51	1-aminocyclopropane-1-carboxylate oxidase	Zea mays	gi|195613470	40884/5.9	54000/6.37	43	161	15	M.ASSSLPAPAAGRAELLK.A
									R.GLVESGVSSVPELFR.H
									R.AFNELPAR.E
									R.AVDGGVNYSSNVDLYNSPAASWR.D
									R.DTIQILLGPNR.H
									R.AEVLEWEVR.A
									R.LLSQGLGLRPEALEDASCADGK.L
									K.LMVCHYYPHCPEPER.T
									K.LMVCHYYPHCPEPER.T Oxidation (M)
									R.VSIGIFFSPGK.R
									R.VSIGIFFSPGKR.G
									K.RGDSVFYGPLPELVSSENPPK.Y
									R.GDSVFYGPLPELVSSENPPK.Y
									R.NFTMSEFYGTFFSR.D
									R.NFTMSEFYGTFFSR.D Oxidation (M)
S52	FKBP-type peptidyl-prolyl cis-trans isomerase	Zea mays	gi|226505004	26820/9	24100/7.14	40	79	7	R.YPDYTETESGLQYK.D
									K.KGETVVVDWDGYTIGYYGR.I
									K.GGSFEGGDKDFFK.F
									K.VGSGQVIPAFEEAISGMAPGGVR.R
									R.RIIVPPDLGYPDNDYNK.L
									R.IIVPPDLGYPDNDYNK.L
									K.LGPKPTTFSGQR.A
S53	glyceraldehyde-3-phosphate dehydrogenase B	Zea mays	gi|194688752	47663/5.95	55200/5.84	30	80	10	R.EDSPIDVVVVNDSGGVR.N
									K.YDSMLGTFK.A Oxidation (M)
									K.IVDDTTISVDGKPITVVSSR.D
									K.ILDEEFGIVK.G
									K.GTMTTTHSYTGDQR.L
									K.AVALVLPQLK.G
									R.VPTPNVSVVDLVINTVK.T
									K.TGITADDVNAAFR.K
									K.VVAWYDNEWGYSQR.V
									R.VVDLAHLVAAK.W
a Assigned spot number as indicated in Figure 2. b The name and functional categories of the proteins identified by MALDI-TOF-MS. c The plant species that the peptides matched from. d Database accession numbers from NCBInr. e, f Theoretical (e) and experimental (f) mass (kDa) and pI of identified proteins. Experimental values were calculated using Image Master 2D Platinum Software. Theoretical va…
